# Supplementary material for: Comprehensive pathogen detection in sera of Kawasaki disease patients by high-throughput sequencing: a retrospective exploratory study
Source: BMC Pediatr. 2020 Oct 15;20:482. doi: 10.1186/s12887-020-02380-7 (PMC7557310; doi:10.1186/s12887-020-02380-7)
Supplement: Supplementary file 1 — Additional file 1. Virus detection in DNA sequence. The data shows virus reads detected in each sample. The value is normalized to the number of aligned reads per million available reads (RPM). [file 12887_2020_2380_MOESM1_ESM.xlsx]

## Sheet: Additional File 1
Additional File 1 Virus detection in DNA sequence
	number of aligned reads per million available reads (RPM)
	KD1	KD2	KD3	KD4	KD5	KD6	KD7	KD8	KD9	KD10	KD11	KD12	HC1	HC2	HC3	HC4	HC5	AC1	AC2	AC3	AC4	AC5	AC6	AC7
Human_alphaherpesvirus_1														0.188814
Human_alphaherpesvirus_2														0.0629381
Human_betaherpesvirus_5																		0.505794
Human_betaherpesvirus_6B		0.0532444				1.2339														0.734321
Human_polyomavirus_1																					0.103169
Human_polyomavirus_10			0.025624
Torque_teno_mini_virus_4											0.0534279
Torque_teno_mini_virus_5	0.0521899
Torque_teno_mini_virus_6											0.0534279
Torque_teno_mini_virus_9											0.0534279	0.0896478
Torque_teno_mini_virus_10											0.0534279
Torque_teno_mini_virus_12											0.106856
Torque_teno_mini_virus_18																		0.0778145
Torque_teno_virus_1																		0.0389073
Torque_teno_virus_3			0.025624															10.6995			0.0515846
Torque_teno_virus_4																		0.466888
Torque_teno_virus_5																		0.933775				0.672484
Torque_teno_virus_6	0.0521899																	5.68046				0.0960691
Torque_teno_virus_7	0.026095																	0.0389073			0.206338	1.05676
Torque_teno_virus_8								0.0666091										15.6407	0.160458			3.65063
Torque_teno_virus_10		0.0266222																7.27565	2.40687			24.2094
Torque_teno_virus_11																		0.155629	27.5988		0.103169	6.72483
Torque_teno_virus_12																		0.0389073	1.44412			33.5281
Torque_teno_virus_13																		75.4411			0.309507	5.66808
Torque_teno_virus_14																		2.02318
Torque_teno_virus_15																		6.18625			1.03169	1.05676
Torque_teno_virus_16																		0.272351
Torque_teno_virus_17																		0.739238
Torque_teno_virus_18																		0.350165			0.0515846	31.7028
Torque_teno_virus_19																		0.700331			0.103169	0.0960691
Torque_teno_virus_20			0.025624															5.71936			0.0515846	6.43663
Torque_teno_virus_21																		0.85596
Torque_teno_virus_22																		7.04221	0.0802291		0.515846	1.2489
Torque_teno_virus_23																		0.622516
Torque_teno_virus_24							0.0477801	0.0666092										79.6431				48.0346
Torque_teno_virus_27			0.025624															0.0389073	0.320916		0.0515846
Torque_teno_virus_28																		0.0389073
Torque_teno_virus_29			0.051248					0.0333046													0.56743	0.864622
TTV-like_mini_virus	0.026095
